# Supplementary material for: Enhancing plasticity in central networks improves motor and sensory recovery after nerve damage
Source: Nat Commun. 2019 Dec 19;10:5782. doi: 10.1038/s41467-019-13695-0 (PMC6923364; doi:10.1038/s41467-019-13695-0)
Supplement: Supplementary file 9 — Source Data [file 41467_2019_13695_MOESM9_ESM.xlsx]

## Sheet: Figure 2a
ID	Group	Grasp Area	Extension Area
1	CL-VNS	2.33333	0
2	CL-VNS	2	0.375
3	CL-VNS	1.70833	0
4	CL-VNS	4.375	0
5	CL-VNS	4.5	0
6	CL-VNS	2.375	0
8	CL-VNS	2	0
9	CL-VNS	3.25	0
11	Rehab	1	1.5
12	Rehab	0.625	0.375
13	Rehab	1.25	0.25
14	Rehab	0.125	1.33333
15	Rehab	0	1.45833
16	Rehab	2.875	0.75
17	Rehab	0.875	1.25
20	Rehab	2.125	0.5
21	Rehab	1.25	0
22	Rehab	2.5	0.375
23	Rehab	0.875	0.625
24	Delayed VNS	1.25	0.25
26	Delayed VNS	2.25	0.5
27	Delayed VNS	1.125	1.125
29	Delayed VNS	1.25	0.75
30	Delayed VNS	1.70833	0.25
31	Delayed VNS	1.5	3.25
32	Delayed VNS	1.25	1.75
68	Uninjured	2.375	0
69	Uninjured	4	0.375
70	Uninjured	3.875	0
71	Uninjured	4.75	0

## Sheet: Figure 2c
ID	Group	Multi-joint
1	CL-VNS	10.7143
2	CL-VNS	0
3	CL-VNS	43.9024
4	CL-VNS	11.4286
5	CL-VNS	5.55556
6	CL-VNS	0
8	CL-VNS	0
9	CL-VNS	7.69231
11	Rehab	50
12	Rehab	40
13	Rehab	40
14	Rehab	100
15	Rehab	0
16	Rehab	26.087
17	Rehab	57.1429
20	Rehab	35.2941
21	Rehab	80
22	Rehab	30
23	Rehab	57.1429
24	Delayed VNS	80
26	Delayed VNS	66.6667
27	Delayed VNS	66.6667
29	Delayed VNS	0
30	Delayed VNS	100
31	Delayed VNS	100
32	Delayed VNS	80
68	Uninjured	0
69	Uninjured	0
70	Uninjured	19.3548
71	Uninjured	15.7895

## Sheet: Figure 3a
		Success Rate (%)
ID	Group	Pre	Week 6	Week 7	Week 8	Week 9	Week 10	Week 11	Week 12
1	CL-VNS	88.8557	0	10.4303	44.2716	53.3828	70.8215	76.3825	55.4559
2	CL-VNS	89.2946	0	0	0.948081	11.0759	62.0112	74.7881	79.706
3	CL-VNS	89.2946	0	0	0.948081	11.0759	62.0112	74.7881	79.706
4	CL-VNS	90.194	0	0	9.13547	33.4512	63.9267	69.7581	64.2057
5	CL-VNS	87.122	0.225225	0	20.8871	65.3459	56.8475	83.3112	76.7538
6	CL-VNS	85.1114	0	0	0	3.75783	7.44681	38.2312	68.4292
7	CL-VNS	92.2719	0	0.194679	29.2614	58.7432	53.4944	68.1885	76.1261
8	CL-VNS	89.5489	0	0	5.42817	30.5077	61.6696	74.7868	81.473
9	CL-VNS	83.4	0	3.01794	6.61017	19.1797	20.2793	40.5749	62.9994
10	CL-VNS	94.65	0	0.420875	70.4409	85.5059	86.014	91.7464	82.4081
11	Rehab	91.9092	0	0.276116	6.82493	39.9722	40.6691	35.8679	37.3717
12	Rehab	93.9615	0	1.39018	2.92517	30.326	39.9223	52.04	24.6023
13	Rehab	93.0824	0	1.56463	9.66514	19.2721	10.747	23.8772	23.8826
14	Rehab	92.2255	0	0.0837521	37.9493	85.9736	87.8515	84.8884	83.2869
15	Rehab	92.145	0	0	15.4378	58.3383	38.1838	39.35	71.6243
16	Rehab	91.6403	0	0	7.35096	7.80399	46.081	50.8784	55.7241
17	Rehab	85.2138	0.527506	35.637	20.4334	53.3865	48.5764	68.6688	67.7181
18	Rehab	86.103	0	0	0	0	0.161117	1.26459	1.32404
19	Rehab	88.3929	0	13.6776	54.9033	56.6583	63.1749	44	23.9721
20	Rehab	84.0426	0	0	0	0	0	0.102041	0
21	Rehab	86.8061	0	0	0	0	3.26757	1.22369	18.0864
22	Rehab	90.401	2.81346	5.66305	14.2455	37.5257	67.6818	43.355	54.6937
23	Rehab	83.8738	0	0	0	0	0.0813008	1.07276	0.837989
24	Delayed VNS	86.7998	0.1002	0	0.123762	14.1563	6.73601	21.9271	25.8808
25	Delayed VNS	93.1618	0	0	0.112549	17.7327	53.6031	78.8907	76.0226
26	Delayed VNS	94.1995	0	0.117233	0.0626566	0.669413	0.961098	1.30691	2.68673
27	Delayed VNS	84.6725	0	0	0.301724	10.8915	52.0833	84.9359	80.3081
28	Delayed VNS	87.3563	0	0	0.0380807	0	0.0784929	11.2447	26.9484
29	Delayed VNS	87.7436	0	0	0	0	0	0	0
30	Delayed VNS	88.3423	0	3.62319	49.3513	88.2854	88.8459	93.7053	93.8822
31	Delayed VNS	88.9888	0.166667	6.09874	5.69354	5.55357	4.36598	1.29164	1.10046
32	Delayed VNS	88.5689	0	0	1.67116	0.0471032	0.0894855	2.40034	1.67818
33	Delayed VNS	94.4217	0	0.0670691	2.60116	11.2791	5.48007	61.0458	83.5294
34	Delayed VNS	84.579	0	0	0	0	0	0	0
68	Uninjured	92.67	84.2733	78.1022	90.822	91.2693	91.8012	90.32	93.4766
69	Uninjured	91.66	92.7505	88.871	91.9212	93.8624	91.8493	89.8241	92.6287
70	Uninjured	88.44	73.7299	83.3333	90.3747	89.1935	91.4024	91.9609	91.5292
71	Uninjured	85.01	80.829	87.2832	90.404	88.1469	92.0024	81.1131	92.4444

## Sheet: Figure 3b
		Pull Force (grams)
ID	Group	Pre	Week 6	Week 7	Week 8	Week 9	Week 10	Week 11	Week 12
1	CL-VNS	138.235	45.4778	89.7152	116.588	121.55	131.472	132.919	122.377
2	CL-VNS	157.766	30.3397	59.1211	78.5525	99.2242	125.891	135.606	140.568
3	CL-VNS	156.028	38.0359	78.9659	110.387	127.751	140.981	151.73	179.844
4	CL-VNS	145.079	20.5776	48.9203	84.6399	105.606	145.208	133.948	129.872
5	CL-VNS	158.309	23.4049	43.873	97.0641	125.407	126.097	139.741	142.221
6	CL-VNS	159.677	17.337	31.0605	51.6381	90.5421	88.8884	113.281	128.165
7	CL-VNS	148.678	34.7496	64.2868	106.855	124.664	122.492	133.786	138.13
8	CL-VNS	145.377	21.4403	49.2904	89.8358	110.676	124.563	131.085	138.871
9	CL-VNS	144.21	40.9429	85.0056	89.2138	100.576	96.7885	111.938	128.35
10	CL-VNS	187.422	26.5116	66.9103	134.241	138.45	148.129	167.907	159.491
11	Rehab	158.681	42.5459	73.297	92.2531	112.454	114.108	112.041	114.108
12	Rehab	185.058	36.2272	83.4069	77.5094	104.469	112.041	121.55	104.185
13	Rehab	176.268	42.32	74.157	92.405	102.888	89.299	96.6759	98.6171
14	Rehab	190.454	18.5208	61.7359	109.273	151.253	151.87	163.262	176.657
15	Rehab	159.962	17.0833	35.3313	94.3463	126.572	112.206	112.983	131.425
16	Rehab	152.378	24.8484	43.873	81.5339	89.299	118.03	120.058	122.659
17	Rehab	143.253	61.9796	109.223	98.8206	122.226	118.325	132.628	132.121
18	Rehab	155.198	18.0264	29.4115	34.1553	44.5917	59.2975	73.0545	79.6958
19	Rehab	151.253	40.3084	78.0163	122.492	125.967	135.089	112.936	101.643
20	Rehab	150.358	12.8165	14.8836	18.6045	24.8061	31.0076	39.2763	47.1315
21	Rehab	163.783	23.6836	25.2049	33.7358	50.2017	71.6421	68.5044	90.4677
22	Rehab	168.742	63.7849	69.9839	93.4095	108.373	129.232	112.454	122.53
23	Rehab	153.105	15.552	34.3059	48.7176	52.2333	54.7445	70.8163	67.3006
24	Delayed VNS	147.544	19.4111	49.7041	70.8798	93.526	94.4083	89.7026	98.2317
25	Delayed VNS	165.051	26.0464	45.0643	72.7644	102.118	121.963	141.808	130.645
26	Delayed VNS	162.118	15.2971	31.421	42.9972	54.5733	73.1779	73.5913	83.1003
27	Delayed VNS	149.184	19.8448	47.128	57.4631	83.0782	120.444	138.729	136.741
28	Delayed VNS	142.61	24.486	38.0893	38.6727	54.7445	66.7983	92.956	96.5836
29	Delayed VNS	148.623	36.1355	36.5929	37.5077	32.0188	39.7948	46.1986	48.0282
30	Delayed VNS	149.423	26.1166	80.3589	119.032	145.148	144.144	156.449	171.265
31	Delayed VNS	169.646	34.6548	74.8342	75.3365	57.758	52.7355	57.758	77.3454
32	Delayed VNS	160.8	4.57411	43.4541	40.2522	41.167	51.6875	62.208	76.3877
33	Delayed VNS	169.53	38.4226	54.4133	73.6847	85.7009	79.8061	127.871	145.102
34	Delayed VNS	143.912	8.61544	14.0568	13.1499	20.5835	27.4447	42.0819	47.5708
68	Uninjured	164.701	157.766	151.048	163.834	161.234	163.401	164.701	169.902
69	Uninjured	147.325	200.679	174.229	173.82	172.908	155.574	170.7	166.07
70	Uninjured	147.839	136.392	142.908	150.323	162.603	163.45	161.332	161.332
71	Uninjured	158.979	154.557	168.954	161.332	150.323	150.323	143.971	168.107

## Sheet: Figure 3c
ID	Group	Percent Recovery
1	CL-VNS	82.9
2	CL-VNS	86.5
3	CL-VNS	120.18
4	CL-VNS	87.79
5	CL-VNS	88.07
6	CL-VNS	77.86
7	CL-VNS	90.74
8	CL-VNS	94.75
9	CL-VNS	106.71
10	CL-VNS	82.64
11	Rehab	61.62
12	Rehab	45.66
13	Rehab	42.03
14	Rehab	91.98
15	Rehab	80.03
16	Rehab	76.7
17	Rehab	86.3
18	Rehab	44.96
19	Rehab	55.28
20	Rehab	24.95
21	Rehab	47.67
22	Rehab	55.97
23	Rehab	37.62
24	Delayed VNS	61.51
25	Delayed VNS	75.25
26	Delayed VNS	46.18
27	Delayed VNS	90.38
28	Delayed VNS	61.04
29	Delayed VNS	10.57
30	Delayed VNS	117.71
31	Delayed VNS	31.62
32	Delayed VNS	45.97
33	Delayed VNS	81.37
34	Delayed VNS	28.79

## Sheet: Figure 3d
ID	Group	Von Frey Left Paw (grams)	Von Frey Right Paw (grams)
1	CL-VNS	5.25	29
2	CL-VNS	11.5	17.25
3	CL-VNS	5.66	16.33
5	CL-VNS	9	23.25
6	CL-VNS	6.16	15.33
9	CL-VNS	1.5	9
10	CL-VNS	9	6.83
15	Rehab	6.75	20.75
16	Rehab	4.75	41.5
17	Rehab	5	34.66
18	Rehab	13.75	28.75
20	Rehab	11.5	28.75
21	Rehab	2.5	26.16
22	Rehab	1.33	21.83
28	Delayed VNS	11.16	23.66
29	Delayed VNS	8.33	27.33
30	Delayed VNS	10.66	45.5
31	Delayed VNS	11.33	37.83
32	Delayed VNS	18.5	19
33	Delayed VNS	8	34.67
34	Delayed VNS	6	27.67
68	Uninjured	5	5.16
69	Uninjured	5.6	11.16
70	Uninjured	7	9
71	Uninjured	11.3	6

## Sheet: Figure 4b
ID	Group	Average Muscle Fiber Area	Average Muscle Fiber Density (fibers/mm^2)
6	CL-VNS	556	831
7	CL-VNS	997	330
8	CL-VNS	719	613
36	CL-VNS	930	349
35	CL-VNS	627	456
38	CL-VNS	1244	278
39	CL-VNS	866	542
10	CL-VNS	1144	499
18	Rehab	846	611
22	Rehab	817	688
46	Rehab	501	371
47	Rehab	1754	268
19	Rehab	910	468
25	Delayed VNS	822	426
26	Delayed VNS	727	615
28	Delayed VNS	983	514
23	Delayed VNS	707	383
30	Delayed VNS	827	308
31	Delayed VNS	889	604
32	Delayed VNS	875	533
62	Naive	860	370
63	Naive	920	356
64	Naive	1102	469
65	Naive	1067	445
66	Naive	1103	383
67	Naive	1180	376

## Sheet: Figure 4d
ID	Group	Myelin Area (um^2)
		Proximal	Distal
21	Rehab	18.34	4.75
22	Rehab	23.02	3.66
23	Rehab	17.79	3.02
8	CL-VNS	6.36	3.24
9	CL-VNS	23.6	4.35
10	CL-VNS	37.66	4.76
27	Delayed VNS	18.19	3.6
28	Delayed VNS	18.08	3.82
29	Delayed VNS	16.73	2.61

## Sheet: Figure 4e
ID	Group	Number of Flexor Neurons
35	CL-VNS	121
36	CL-VNS	328
38	CL-VNS	433
40	CL-VNS	111
42	CL-VNS	104
45	Rehab	49
48	Rehab	18
47	Rehab	63
51	Rehab	64
50	Rehab	22
52	Rehab	9

## Sheet: Figure 4f
ID	Group	Number of Extensor Neurons
35	CL-VNS	102
36	CL-VNS	89
38	CL-VNS	35
40	CL-VNS	113
42	CL-VNS	210
45	Rehab	38
48	Rehab	6
47	Rehab	202
51	Rehab
50	Rehab
52	Rehab	144
denotes missing data due to technical issues.

[truncated: 20 more sheets: Figure 4g, Figure 5a, Figure 5c, Figure 5d, Figure 5e, Supp. Fig. 2, Supp. Fig. 4, Supp. Fig. 6, Supp. Fig. 8, Supp. Fig. 9a, Supp. Fig. 9b, Supp. Fig. 10, Supp. Fig. 11, Supp. Fig. 14, Supp. Fig. 15, Supp. Fig. 16, Supp. Fig. 17, Supp. Fig. 19, Supp. Fig. 20a, Supp. Fig. 20b]
